# Supplementary material for: Lifelong impact of extreme stress on the human brain: Holocaust survivors study
Source: Neurobiol Stress. 2021 Mar 20;14:100318. doi: 10.1016/j.ynstr.2021.100318 (PMC8039853; doi:10.1016/j.ynstr.2021.100318)
Supplement: Multimedia component 1 [file mmc1.xlsx]

## Sheet: List1
Group	N	sex		age					education in years
		F	M	Median	Mean	Min	Max	p	Median	Mean	Min	Max	p
HS	44	29	15	81.5	82	71	95	0.14	14.5	15.3	9	18	0.15
CG	31	17	14	80	79.8	73	90		13	14.3	9	18
HS under 12 years	26	17	9	78.5	77.7	71	84	0.69	17	15.6	13	18	0.1
age-matched CG	24	12	12	78	78.2	73	84		13	14.2	9	18
MRI HS	29	18	11	79	80.8	72	95	0.54	13	15.1	9	18	0.33
MRI CG	21	11	10	80	79.1	73	86		13	14.3	9	18
								0.1					0.1
MRI HS under 12 years	20	12	8	78	77.3	73	84		18	15.8	13	18
